# Supplementary material for: Insights into metabolic and pharmacological profiling of Aspergillus ficuum through bioinformatics and experimental techniques
Source: BMC Microbiol. 2022 Dec 9;22:295. doi: 10.1186/s12866-022-02693-w (PMC9733250; doi:10.1186/s12866-022-02693-w)
Supplement: Supplementary file 2 — Additional file 2: Table S1. Complete detail of LC-MS-QTOF analysis of Aspergillus ficuum. [file 12866_2022_2693_MOESM2_ESM.xls]

## Sheet: Sheet1
Cpd	File	ID Source	Name	Formula	RT	m/z	Mass	Score	Score (DB)	Polarity	Ions	Height	Area	Vol	Algorithm
1	AF	DBSearch	11-Hydroxyvittatine	C16 H17 N O4	2.485	288.123	287.116	99.59	99.59	Positive	11	396648		5638477	Find by Molecular Feature
2	AF	DBSearch	Noruron	C13 H22 N2 O	1.882	223.181	222.173	99.57	99.57	Positive	8	2710048		21731370	Find by Molecular Feature
3	AF	DBSearch	Cetrimonium	C19 H42 N	16.888	284.332	284.332	99.34	99.34	Positive	3	273688		3467425	Find by Molecular Feature
4	AF	DBSearch	Aurasperone D	C31 H24 O10	3.601	557.145	556.137	99.23	99.23	Positive	3	139527		1364648	Find by Molecular Feature
5	AF	DBSearch	Choline sulfate	C5 H14 N O4 S	0.947	184.064	184.065	99.16	99.16	Positive	3	287457		2515594	Find by Molecular Feature
6	AF	DBSearch	Kurilensoside F	C33 H58 O11	17.108	648.432	630.398	98.35	98.35	Positive	3	104720		1125151	Find by Molecular Feature
7	AF	DBSearch	Aurasperone D	C31 H24 O10	11.872	557.145	556.137	98.34	98.34	Positive	5	74105		1281748	Find by Molecular Feature
8	AF	DBSearch	4-[[5-[[(cyclopentyloxy)carbonyl]amino]-1-methyl-1H-indol-3-yl]methyl]-3-methoxy-Benzoic acid	C24 H26 N2 O5	2.842	423.192	422.185	96.27	96.27	Positive	9	210831		2467132	Find by Molecular Feature
9	AF	DBSearch	17-phenyl-trinor-PGE2	C23 H30 O5	2.487	409.197	386.208	95.44	95.44	Positive	3	145939		1040831	Find by Molecular Feature
10	AF	DBSearch	4-Benzyloxy-2'-hydroxy-3',4',5',6'-tetramethoxychalcone	C26 H26 O7	2.839	901.342	450.166	93.01	93.01	Positive	3	98351		608873	Find by Molecular Feature
11	AF	DBSearch	Betaine	C5 H12 N O2	0.95	118.086	118.087	76.02	76.02	Positive	2	396743		3752700	Find by Molecular Feature
12	AF	DBSearch	2-Methylaziridine	C3 H7 N	0.8	115.123	57.058	76.01	76.01	Positive	2	214890		1178124	Find by Molecular Feature
13	AF	DBSearch	Choline	C5 H14 N O	0.882	104.107	104.108	75.98	75.98	Positive	2	456924		3621320	Find by Molecular Feature
14	AF	DBSearch	Arene oxide	C6 H6 O	1.883	95.0496	94.0423	75.34	75.34	Positive	2	120709		779913	Find by Molecular Feature
15	AF	DBSearch	Methyldopate	C12 H17 N O4	2.256	240.123	239.116	74.56	74.56	Positive	4	79152		660805	Find by Molecular Feature
16	AF	DBSearch	3-Indolecarboxylic acid	C13 H19 N O4	2.428	254.139	253.131	72.92	72.92	Positive	4	68761		718210	Find by Molecular Feature
17	AF	DBSearch	4,4',6-Trimethylangelicin	C14 H12 O3	2.484	246.113	228.079	72.38	72.38	Positive	2	105363		497736	Find by Molecular Feature
18	AF	DBSearch	13-Docosenamide	C22 H43 N O	25.281	338.342	337.335	71.26	71.26	Positive	2	97116		1891937	Find by Molecular Feature
19	AF	DBSearch	Deoxysappanone B 7,3'-Dimethyl Ether	C18 H18 O5	14.533	337.105	314.116	69.73	69.73	Positive	2	92860		1022517	Find by Molecular Feature
20	AF	DBSearch	Beclomethasone	C22 H29 Cl O5	2.688	409.177	408.17	58.4	58.4	Positive	10	317170		3390236	Find by Molecular Feature
21	AF	DBSearch	3alpha-Hydroxy-6-oxo-5beta-cholan-24-oic Acid	C24 H38 O4	21.816	391.284	390.278	58.32	58.32	Positive	5	91991		2121059	Find by Molecular Feature
22	AF				2.844	457.177	456.169			Positive	12	608033		7309690	Find by Molecular Feature
23	AF				1.882	129.139	128.131			Positive	2	365550		2353893	Find by Molecular Feature
24	AF				15.247	571.16	570.153			Positive	6	353650		4424673	Find by Molecular Feature
25	AF				14.21	571.16	570.153			Positive	9	335240		5964475	Find by Molecular Feature
26	AF				2.575	665.287	664.28			Positive	4	208264		1380387	Find by Molecular Feature
27	AF				15.791	571.16	570.153			Positive	7	164541		2338672	Find by Molecular Feature
28	AF				14.905	571.16	570.153			Positive	6	146305		1624671	Find by Molecular Feature
29	AF				1.78	239.212	238.204			Positive	2	103665		638845	Find by Molecular Feature
30	AF				17.194	604.405	603.398			Positive	3	95034		1112752	Find by Molecular Feature
31	AF				17.026	692.458	691.451			Positive	3	87887		984598	Find by Molecular Feature
32	AF				27.176	536.166	535.159			Positive	3	82222		3535822	Find by Molecular Feature
33	AF				17.282	560.38	559.372			Positive	3	78269		868385	Find by Molecular Feature
34	AF				27.927	124.964	123.957			Positive	3	75355		1237578	Find by Molecular Feature
35	AF				16.948	736.484	735.477			Positive	3	70693		800733	Find by Molecular Feature
