# Supplementary material for: Insights into metabolic and pharmacological profiling of Aspergillus ficuum through bioinformatics and experimental techniques
Source: BMC Microbiol. 2022 Dec 9;22:295. doi: 10.1186/s12866-022-02693-w (PMC9733250; doi:10.1186/s12866-022-02693-w)
Supplement: Supplementary file 3 — Additional file 3: Table S2. Complete detail of GC-MS analysis of Aspergillus ficuum. [file 12866_2022_2693_MOESM3_ESM.xls]

## Sheet: Sheet1
Data File Name:E:\ChenGuangyng\20200108\YF.D			AF
Collection date: 8 Jan 2020 16:18
Method name:E:\颜慧琼\20181224\sample.M
Sample name:AF (FCBP 1266)
Library#1 :C:\Database\NIST08.L
Spectral Library#2 :
Spectral library #3 :
Comp (#)	Rt Time (min)	Scan (#)	Area(Ab*s)	Baseline heightAb)	Absolute height (Ab)	Peak width 50% (分)	Number of matches	Match name	quality	M.wt (amu)	CAS Number	Library	Library No
1	20.306	2622	6305720	97891	101475	0.099	1	Phenol, 2,4-bis(1,1-dimethylethyl)-	96	206.167	000096-76-4	C:\Database\NIST08.L	63980
							2	Phenol, 2,4-bis(1,1-dimethylethyl)-	95	206.167	000096-76-4	C:\Database\NIST08.L	63991
							3	Phenol, 2,5-bis(1,1-dimethylethyl)-	94	206.167	005875-45-6	C:\Database\NIST08.L	63983
							4	Phenol, 2,6-bis(1,1-dimethylethyl)-	93	206.167	000128-39-2	C:\Database\NIST08.L	63984
							5	Phenol, 2,4-bis(1,1-dimethylethyl)-	90	206.167	000096-76-4	C:\Database\NIST08.L	63985
							6	Phenol, 2,6-bis(1,1-dimethylethyl)-	90	206.167	000128-39-2	C:\Database\NIST08.L	63992
							7	Phenol, 2,5-bis(1,1-dimethylethyl)-	87	206.167	005875-45-6	C:\Database\NIST08.L	63986
							8	Phenol, 3,5-bis(1,1-dimethylethyl)-	83	206.167	001138-52-9	C:\Database\NIST08.L	63988
							9	Pentanedioic acid, (2,4-di-t-butylphenyl) mono-ester	74	320.199	1000164-44-5	C:\Database\NIST08.L	151746
							10	Pentanoic acid, 5-hydroxy-, 2,4-di-t-butylphenyl esters	74	306.219	166273-38-7	C:\Database\NIST08.L	141380
							11	4'-Diethylaminoacetanilide	72	206.142	005326-57-8	C:\Database\NIST08.L	63734
							12	Benzeneacetic acid, 4-(1,1-dimethylethyl)-, methyl ester	72	206.131	003549-23-3	C:\Database\NIST08.L	63917
							13	Phenol, 2,6-bis(1,1-dimethylethyl)-	72	206.167	000128-39-2	C:\Database\NIST08.L	63982
							14	Benzeneacetic acid, 4-(1,1-dimethylethyl)-, methyl ester	64	206.131	003549-23-3	C:\Database\NIST08.L	63919
							15	Phenol, 3,5-bis(1,1-dimethylethyl)-	60	206.167	001138-52-9	C:\Database\NIST08.L	63989
							16	Phenol, 3,5-bis(1,1-dimethylethyl)-	60	206.167	001138-52-9	C:\Database\NIST08.L	63990
							17	Pyrido[3,2-d]pyrimidine-2,4(1H,3H)-dione, 1,3-dimethyl-	53	191.069	024410-25-1	C:\Database\NIST08.L	52594
							18	5-Methoxy-.alpha.,.alpha.,.alpha.-trifluoro-m-toluidine	45	191.056	000349-55-3	C:\Database\NIST08.L	52551
							19	2-Fluoro-3-trifluoromethylbenzoic acid, 2,3-dichlorophenyl ester	45	351.968	1000331-62-5	C:\Database\NIST08.L	172379
							20	Phenol, 3,5-bis(1,1-dimethylethyl)-	43	206.167	001138-52-9	C:\Database\NIST08.L	63981
2	21.675	2819	2003457	46513	50455	0.098	1	1-Tetradecene	99	196.219	001120-36-1	C:\Database\NIST08.L	56562
							2	2-Tetradecene, (E)-	96	196.219	035953-53-8	C:\Database\NIST08.L	56575
							3	Cyclotetradecane	94	196.219	000295-17-0	C:\Database\NIST08.L	56567
							4	Cyclotetradecane	94	196.219	000295-17-0	C:\Database\NIST08.L	56571
							5	1-Hexadecanol	91	242.261	036653-82-4	C:\Database\NIST08.L	91954
							6	1-Tetradecene	90	196.219	001120-36-1	C:\Database\NIST08.L	56566
							7	9-Eicosene, (E)-	90	280.313	074685-29-3	C:\Database\NIST08.L	121343
							8	Cyclotetradecane	89	196.219	000295-17-0	C:\Database\NIST08.L	56569
							9	1-Hexadecanol	87	242.261	036653-82-4	C:\Database\NIST08.L	91952
							10	9-Octadecene, (E)-	87	252.282	007206-25-9	C:\Database\NIST08.L	99559
							11	3-Tetradecene, (E)-	70	196.219	041446-68-8	C:\Database\NIST08.L	56584
							12	1-Tridecene	70	182.203	002437-56-1	C:\Database\NIST08.L	46098
							13	7-Tetradecene, (Z)-	70	196.219	041446-60-0	C:\Database\NIST08.L	56580
							14	3-Tetradecene, (Z)-	70	196.219	041446-67-7	C:\Database\NIST08.L	56572
							15	Pentafluoropropionic acid, undecyl ester	68	318.162	1000283-04-0	C:\Database\NIST08.L	149840
							16	Bromoacetic acid, tetradecyl ester	68	334.151	018992-01-3	C:\Database\NIST08.L	161301
							17	Hexadecen-1-ol, trans-9-	68	240.245	064437-47-4	C:\Database\NIST08.L	90404
							18	Heptafluorobutanoic acid, nonyl ester	62	340.127	1000282-96-7	C:\Database\NIST08.L	164946
							19	1-Nonadecene	58	266.297	018435-45-5	C:\Database\NIST08.L	110436
							20	3-Undecene, (Z)-	55	154.172	000821-97-6	C:\Database\NIST08.L	26559
3	26.053	3449	3040468	76185	83598	0.092	1	1-Octadecene	99	252.282	000112-88-9	C:\Database\NIST08.L	99556
							2	E-15-Heptadecenal	99	252.245	1000130-97-9	C:\Database\NIST08.L	99530
							3	1-Nonadecene	94	266.297	018435-45-5	C:\Database\NIST08.L	110437
							4	Pentadecyl trifluoroacetate	94	324.228	1000351-74-4	C:\Database\NIST08.L	154180
							5	5-Octadecene, (E)-	93	252.282	007206-21-5	C:\Database\NIST08.L	99558
							6	3-Eicosene, (E)-	91	280.313	074685-33-9	C:\Database\NIST08.L	121344
							7	9-Eicosene, (E)-	91	280.313	074685-29-3	C:\Database\NIST08.L	121343
							8	3-Octadecene, (E)-	91	252.282	007206-19-1	C:\Database\NIST08.L	99560
							9	9-Octadecene, (E)-	90	252.282	007206-25-9	C:\Database\NIST08.L	99559
							10	1-Tridecene	87	182.203	002437-56-1	C:\Database\NIST08.L	46098
							11	1-Heptadecene	87	238.266	006765-39-5	C:\Database\NIST08.L	88761
							12	1-Octadecene	86	252.282	000112-88-9	C:\Database\NIST08.L	99554
							13	1-Tridecene	83	182.203	002437-56-1	C:\Database\NIST08.L	46094
							14	Trichloroacetic acid, tetradecyl ester	81	358.123	074339-52-9	C:\Database\NIST08.L	175988
							15	5-Eicosene, (E)-	81	280.313	074685-30-6	C:\Database\NIST08.L	121342
							16	E-14-Hexadecenal	81	238.23	330207-53-9	C:\Database\NIST08.L	88704
							17	Trifluoroacetoxy hexadecane	81	338.243	006222-03-3	C:\Database\NIST08.L	163912
							18	Trichloroacetic acid, pentadecyl ester	81	372.139	074339-53-0	C:\Database\NIST08.L	183657
							19	1-Nonadecene	76	266.297	018435-45-5	C:\Database\NIST08.L	110436
							20	Pentadecyl pentafluoropropionate	70	374.224	1000351-80-4	C:\Database\NIST08.L	184742
4	27.748	3693	8257710	135134	143800	0.165	1	Piperidine, 1-acetyl-	46	127.1	000618-42-8	C:\Database\NIST08.L	11689
							2	Piperidine, 1-acetyl-	38	127.1	000618-42-8	C:\Database\NIST08.L	11687
							3	2-Pyrrolidinone, 1-propyl-	30	127.1	003470-99-3	C:\Database\NIST08.L	11705
							4	2H-Azepin-2-one, hexahydro-6-methyl-	30	127.1	006142-55-8	C:\Database\NIST08.L	11731
							5	Ethyl propylphosphonofluoridate	27	154.056	1000298-31-3	C:\Database\NIST08.L	26701
							6	2-Pyrrolidinemethanamine, 1-ethyl-	18	128.131	026116-12-1	C:\Database\NIST08.L	12254
							7	3-Piperidinone, 1-ethyl-	18	127.1	043152-93-8	C:\Database\NIST08.L	11697
							8	Cyclohexanamine, N,N-dimethyl-	18	127.136	000098-94-2	C:\Database\NIST08.L	11786
							9	3-Piperidinone, 1-ethyl-6-methyl-	18	141.115	043152-94-9	C:\Database\NIST08.L	18829
							10	L-Pipecolic acid, N-methyl-, methyl ester	14	157.11	1000333-13-3	C:\Database\NIST08.L	28910
							11	2-Methylpiperidine	14	99.105	000109-05-7	C:\Database\NIST08.L	3508
							12	Cyclohexanone, 2-(dimethylamino)-	11	141.115	006970-60-1	C:\Database\NIST08.L	18828
							13	2-Propenal, 3-(diethylamino)-, (E)-	11	127.1	034899-98-4	C:\Database\NIST08.L	11728
							14	.alpha.-Pyrrolidone, 5-acetoxymethyl-	11	157.074	1000125-94-1	C:\Database\NIST08.L	28820
							15	3-Piperidinone, 1,6-dimethyl-	11	127.1	043152-92-7	C:\Database\NIST08.L	11715
							16	1H-1,2,4-Triazol-5-amine, 1-methyl-	11	98.059	015795-39-8	C:\Database\NIST08.L	3003
							17	2H-Azepin-2-one, hexahydro-3-methyl-	11	127.1	002073-32-7	C:\Database\NIST08.L	11734
							18	2-Pyrrolidinemethanol, 1-methyl-	10	115.1	003554-65-2	C:\Database\NIST08.L	7789
							19	2-Piperidinemethanol	10	115.1	003433-37-2	C:\Database\NIST08.L	7732
							20	2-Amino-4-methyl-oxazole	10	98.048	035629-70-0	C:\Database\NIST08.L	3013
5	28.791	3843	6564833	144343	155764	0.141	1	Hexadecanoic acid, methyl ester	99	270.256	000112-39-0	C:\Database\NIST08.L	113682
							2	Hexadecanoic acid, methyl ester	98	270.256	000112-39-0	C:\Database\NIST08.L	113690
							3	Hexadecanoic acid, methyl ester	97	270.256	000112-39-0	C:\Database\NIST08.L	113688
							4	Pentadecanoic acid, 14-methyl-, methyl ester	97	270.256	005129-60-2	C:\Database\NIST08.L	113705
							5	Tridecanoic acid, methyl ester	93	228.209	001731-88-0	C:\Database\NIST08.L	81241
							6	Tridecanoic acid, methyl ester	90	228.209	001731-88-0	C:\Database\NIST08.L	81243
							7	Hexadecanoic acid, methyl ester	87	270.256	000112-39-0	C:\Database\NIST08.L	113689
							8	Pentadecanoic acid, 14-methyl-, methyl ester	86	270.256	005129-60-2	C:\Database\NIST08.L	113707
							9	Hexadecanoic acid, 2-methyl-	83	270.256	027147-71-3	C:\Database\NIST08.L	113675
							10	Hexadecanoic acid, methyl ester	78	270.256	000112-39-0	C:\Database\NIST08.L	113687
							11	Hexadecanoic acid, 15-methyl-, methyl ester	74	284.272	006929-04-0	C:\Database\NIST08.L	124617
							12	Methyl tetradecanoate	72	242.225	000124-10-7	C:\Database\NIST08.L	91837
							13	Tetradecanoic acid, 10,13-dimethyl-, methyl ester	72	270.256	267650-23-7	C:\Database\NIST08.L	113708
							14	Pentadecanoic acid, methyl ester	72	256.24	007132-64-1	C:\Database\NIST08.L	102766
							15	Tridecanoic acid, methyl ester	68	228.209	001731-88-0	C:\Database\NIST08.L	81244
							16	Methyl 12-methyl-tridecanoate	64	242.225	1000336-46-9	C:\Database\NIST08.L	91854
							17	Methyl tetradecanoate	64	242.225	000124-10-7	C:\Database\NIST08.L	91836
							18	Methyl 11-methyl-dodecanoate	64	228.209	1000336-45-1	C:\Database\NIST08.L	81239
							19	Methyl 10-methyl-undecanoate	64	214.193	1000336-21-1	C:\Database\NIST08.L	70183
							20	Decanoic acid, methyl ester	59	186.162	000110-42-9	C:\Database\NIST08.L	48833
6	30.034	4022	5357746	74263	88109	0.145	1	Cycloeicosane	99	280.313	000296-56-0	C:\Database\NIST08.L	121341
							2	1-Eicosene	94	280.313	003452-07-1	C:\Database\NIST08.L	121340
							3	n-Nonadecanol-1	94	284.308	001454-84-8	C:\Database\NIST08.L	124690
							4	Pentadecyl pentafluoropropionate	94	374.224	1000351-80-4	C:\Database\NIST08.L	184742
							5	9-Eicosene, (E)-	93	280.313	074685-29-3	C:\Database\NIST08.L	121343
							6	1-Nonadecene	93	266.297	018435-45-5	C:\Database\NIST08.L	110437
							7	3-Eicosene, (E)-	92	280.313	074685-33-9	C:\Database\NIST08.L	121344
							8	11-Tricosene	91	322.36	052078-56-5	C:\Database\NIST08.L	153206
							9	Trichloroacetic acid, tridecyl ester	90	344.108	074339-51-8	C:\Database\NIST08.L	167676
							10	Pentafluoropropionic acid, hexadecyl ester	90	388.24	006222-07-7	C:\Database\NIST08.L	190935
							11	Trichloroacetic acid, tetradecyl ester	90	358.123	074339-52-9	C:\Database\NIST08.L	175988
							12	Dichloroacetic acid, heptadecyl ester	87	366.209	1000282-98-2	C:\Database\NIST08.L	180446
							13	Tridecyl pentafluoropropionate	87	346.193	1000351-80-2	C:\Database\NIST08.L	168964
							14	E-15-Heptadecenal	81	252.245	1000130-97-9	C:\Database\NIST08.L	99530
							15	1-Docosene	81	308.344	001599-67-3	C:\Database\NIST08.L	142951
							16	1-Nonadecene	81	266.297	018435-45-5	C:\Database\NIST08.L	110436
							17	1-Octadecene	81	252.282	000112-88-9	C:\Database\NIST08.L	99554
							18	5-Eicosene, (E)-	78	280.313	074685-30-6	C:\Database\NIST08.L	121342
							19	Pentadecyl trifluoroacetate	76	324.228	1000351-74-4	C:\Database\NIST08.L	154180
							20	Heptafluorobutyric acid, n-tetradecyl ester	76	410.206	007365-36-8	C:\Database\NIST08.L	198388
7	31.959	4299	24704970	349537	374829	0.116	1	9,12-Octadecadienoic acid (Z,Z)-, methyl ester	99	294.256	000112-63-0	C:\Database\NIST08.L	132275
							2	Methyl 10-trans,12-cis-octadecadienoate	99	294.256	1000336-44-2	C:\Database\NIST08.L	132261
							3	10,13-Octadecadienoic acid, methyl ester	99	294.256	056554-62-2	C:\Database\NIST08.L	132267
							4	9,12-Octadecadienoic acid (Z,Z)-, methyl ester	99	294.256	000112-63-0	C:\Database\NIST08.L	132274
							5	9,15-Octadecadienoic acid, methyl ester, (Z,Z)-	99	294.256	017309-05-6	C:\Database\NIST08.L	132283
							6	9,12-Octadecadienoic acid (Z,Z)-, methyl ester	99	294.256	000112-63-0	C:\Database\NIST08.L	132273
							7	Methyl 9-cis,11-trans-octadecadienoate	99	294.256	1000336-44-0	C:\Database\NIST08.L	132260
							8	9,12-Octadecadienoic acid, methyl ester, (E,E)-	99	294.256	002566-97-4	C:\Database\NIST08.L	132278
							9	9,12-Octadecadienoic acid, methyl ester	99	294.256	002462-85-3	C:\Database\NIST08.L	132259
							10	11,14-Octadecadienoic acid, methyl ester	99	294.256	056554-61-1	C:\Database\NIST08.L	132266
							11	Methyl 11,14-octadecadienoate	98	294.256	1000336-41-5	C:\Database\NIST08.L	132236
							12	9,12-Octadecadienoic acid (Z,Z)-, methyl ester	98	294.256	000112-63-0	C:\Database\NIST08.L	132276
							13	8,11-Octadecadienoic acid, methyl ester	96	294.256	056599-58-7	C:\Database\NIST08.L	132258
							14	9,17-Octadecadienal, (Z)-	93	264.245	056554-35-9	C:\Database\NIST08.L	108922
							15	7,10-Octadecadienoic acid, methyl ester	89	294.256	056554-24-6	C:\Database\NIST08.L	132257
							16	9,11-Octadecadienoic acid, methyl ester, (E,E)-	86	294.256	013038-47-6	C:\Database\NIST08.L	132284
							17	Methyl 7,12-octadecadienoate	86	294.256	1000336-43-8	C:\Database\NIST08.L	132233
							18	12,15-Octadecadienoic acid, methyl ester	70	294.256	057156-97-5	C:\Database\NIST08.L	132265
							19	1,3,12-Nonadecatriene	64	262.266	1000131-11-1	C:\Database\NIST08.L	107438
							20	Methyl 6,11-octadecadienoate	64	294.256	1000336-43-2	C:\Database\NIST08.L	132235
8	32.543	4383	931042	24029	53035	0.089	1	Octadecanoic acid, methyl ester	95	298.287	000112-61-8	C:\Database\NIST08.L	135389
							2	Heptadecanoic acid, 16-methyl-, methyl ester	93	298.287	005129-61-3	C:\Database\NIST08.L	135418
							3	Octadecanoic acid, methyl ester	87	298.287	000112-61-8	C:\Database\NIST08.L	135381
							4	Octadecanoic acid, methyl ester	87	298.287	000112-61-8	C:\Database\NIST08.L	135390
							5	Heptadecanoic acid, 10-methyl-, methyl ester	83	298.287	002490-25-7	C:\Database\NIST08.L	135414
							6	Heptadecanoic acid, 15-methyl-, methyl ester	81	298.287	054833-55-5	C:\Database\NIST08.L	135416
							7	Octadecanoic acid, methyl ester	64	298.287	000112-61-8	C:\Database\NIST08.L	135388
							8	Heptadecanoic acid, 14-methyl-, methyl ester, (.+/-.)-	64	298.287	057274-45-0	C:\Database\NIST08.L	135420
							9	Heptadecanoic acid, 14-methyl-, methyl ester	64	298.287	002490-23-5	C:\Database\NIST08.L	135417
							10	Tridecanoic acid, 12-methyl-, methyl ester	53	242.225	005129-58-8	C:\Database\NIST08.L	91870
							11	Methyl 12-methyl-tridecanoate	53	242.225	1000336-46-9	C:\Database\NIST08.L	91854
							12	Tridecanoic acid, 12-methyl-, methyl ester	53	242.225	005129-58-8	C:\Database\NIST08.L	91869
							13	Undecanoic acid, 11-bromo-, methyl ester	50	278.088	006287-90-7	C:\Database\NIST08.L	119215
							14	Pentadecanoic acid, methyl ester	50	256.24	007132-64-1	C:\Database\NIST08.L	102769
							15	Hexadecanoic acid, 15-methyl-, methyl ester	50	284.272	006929-04-0	C:\Database\NIST08.L	124619
							16	Pentadecanoic acid, 14-methyl-, methyl ester	50	270.256	005129-60-2	C:\Database\NIST08.L	113705
							17	Heptadecanoic acid, 16-methyl-, methyl ester	46	298.287	005129-61-3	C:\Database\NIST08.L	135415
							18	Methyl 16-methyl-heptadecanoate	43	298.287	1000336-38-6	C:\Database\NIST08.L	135397
							19	2-Methyl-2-[(1-E,3Z-E,5E)-4-methyl-6-(2,6,6-trimethyl-1-cyclohexenyl)-1,3,5-hexatrienyl]-1,3-dioxolane	38	302.225	080283-34-7	C:\Database\NIST08.L	138477
							20	Octadecanoic acid, 9,10-dihydroxy-, methyl ester, bis(trifluoroacetate)	27	522.242	021987-19-9	C:\Database\NIST08.L	214809
9	33.669	4545	1919960	47170	92640	0.11	1	1-Docosene	99	308.344	001599-67-3	C:\Database\NIST08.L	142951
							2	1-Eicosene	98	280.313	003452-07-1	C:\Database\NIST08.L	121338
							3	Cyclohexadecane, 1,2-diethyl-	96	280.313	1000155-85-3	C:\Database\NIST08.L	121350
							4	1-Pentadecanethiol	95	244.222	025276-70-4	C:\Database\NIST08.L	93358
							5	1-Eicosene	95	280.313	003452-07-1	C:\Database\NIST08.L	121340
							6	1-Heneicosanol	93	312.339	015594-90-8	C:\Database\NIST08.L	146087
							7	Carbonic acid, octadecyl 2,2,2-trichloroethyl ester	93	444.196	1000314-56-3	C:\Database\NIST08.L	206302
							8	Carbonic acid, hexadecyl 2,2,2-trichloroethyl ester	93	416.165	1000314-56-2	C:\Database\NIST08.L	200153
							9	Acetic acid, chloro-, octadecyl ester	93	346.264	005348-82-3	C:\Database\NIST08.L	169290
							10	3-Eicosene, (E)-	91	280.313	074685-33-9	C:\Database\NIST08.L	121344
							11	5-Eicosene, (E)-	90	280.313	074685-30-6	C:\Database\NIST08.L	121342
							12	9-Eicosene, (E)-	90	280.313	074685-29-3	C:\Database\NIST08.L	121343
							13	1-Heneicosyl formate	87	340.334	077899-03-7	C:\Database\NIST08.L	165654
							14	Trichloroacetic acid, hexadecyl ester	87	386.155	074339-54-1	C:\Database\NIST08.L	190022
							15	1-Octacosanol	87	410.449	1000351-79-2	C:\Database\NIST08.L	198675
							16	Behenic alcohol	87	326.355	000661-19-8	C:\Database\NIST08.L	156095
							17	n-Tetracosanol-1	87	354.386	000506-51-4	C:\Database\NIST08.L	174227
							18	n-Nonadecanol-1	76	284.308	001454-84-8	C:\Database\NIST08.L	124690
							19	Trifluoroacetoxy hexadecane	70	338.243	006222-03-3	C:\Database\NIST08.L	163912
							20	Acetic acid, chloro-, hexadecyl ester	70	318.233	052132-58-8	C:\Database\NIST08.L	150206
10	34.794	4707	3568996	28377	98248	0.187	1	1-Phenanthrenecarboxylic acid, 1,2,3,4,4a,9,10,10a-octahydro-1,4a-dimethyl-7-(1-methylethyl)-, methyl ester, [1S-(1.alpha.,4a.alpha.,10a.beta.)]-	91	314.225	024035-60-7	C:\Database\NIST08.L	147595
							2	1-Phenanthrenecarboxylic acid, 1,2,3,4,4a,9,10,10a-octahydro-1,4a-dimethyl-7-(1-methylethyl)-, methyl ester, [1R-(1.alpha.,4a.beta.,10a.alpha.)]-	35	314.225	001235-74-1	C:\Database\NIST08.L	147597
							3	Retinoic acid	25	300.209	000302-79-4	C:\Database\NIST08.L	137008
							4	Retinol, acetate	22	328.24	000127-47-9	C:\Database\NIST08.L	157526
							5	Methyl 5,7-hexadecadiynoate	22	262.193	1000336-45-6	C:\Database\NIST08.L	107315
							6	Ledene oxide-(II)	18	220.183	1000159-36-7	C:\Database\NIST08.L	74735
							7	3-Cyclohexylthiolane,S,S-dioxide	14	202.103	071053-08-2	C:\Database\NIST08.L	60323
							8	2-Phenyl-4-methoxycarbonyl-6-methyl-3H-imidazo[1,5-b]pyridazine-5,7-dione	11	299.091	076089-64-0	C:\Database\NIST08.L	135739
							9	Andrographolide	11	350.209	005508-58-7	C:\Database\NIST08.L	171614
							10	Benzene, 1,3-bis(1-buten-3-yl-)-	10	186.141	158117-62-5	C:\Database\NIST08.L	49114
							11	Butyl 4,7,10,13,16,19-docosahexaenoate	10	384.303	1000336-80-3	C:\Database\NIST08.L	189459
							12	10,12-Tricosadiynoic acid, methyl ester	10	360.303	1000333-59-4	C:\Database\NIST08.L	177622
							13	1,5-Dibromo-3-phenylhexane	10	317.962	079023-47-5	C:\Database\NIST08.L	149711
							14	5,10-Pentadecadiyn-1-ol	10	220.183	064275-50-9	C:\Database\NIST08.L	74760
							15	4-(4-Methoxyphenyl)-6,7-dimethoxy-1,2,3,4-tetrahydroisoquinoline	10	299.152	023349-30-6	C:\Database\NIST08.L	136072
							16	3Beta-acetoxy-6-nitroandrost-5-en-17-one	10	375.205	031559-86-1	C:\Database\NIST08.L	185436
							17	Phenanthrene, 1,2,3,4,4a,9,10,10a-octahydro-1,1,4a-trimethyl-	10	228.188	055090-42-1	C:\Database\NIST08.L	81400
							18	10,12-Octadecadiynoic acid	10	276.209	007333-25-7	C:\Database\NIST08.L	118366
							19	Hydrocinnamic acid, o-[(1,2,3,4-tetrahydro-2-naphthyl)methyl]-	10	294.162	023804-21-9	C:\Database\NIST08.L	132304
							20	1,4-Methanonaphthalen-9-ol, 1,2,3,4-tetrahydro-, stereoisomer	10	160.089	001198-20-5	C:\Database\NIST08.L	30275
11	35.489	4807	9147832	100928	184841	0.166	1	Kaur-16-en-18-oic acid, methyl ester, (4.beta.)-	68	316.24	005524-25-4	C:\Database\NIST08.L	149031
							2	1-Phenanthrenecarboxylic acid, 7-ethenyl-1,2,3,4,4a,5,6,7,8,9,10,10a-dodecahydro-1,4a,7-trimethyl-, methyl ester, [1R-(1.alpha.,4a.beta.,7.beta.,10a.alpha.)]-	46	316.24	003582-26-1	C:\Database\NIST08.L	149058
							3	1-Phenanthrenecarboxylic acid, 7-ethenyl-1,2,3,4,4a,4b,5,6,7,8,10,10a-dodecahydro-1,4a,7-trimethyl-, methyl ester, [1R-(1.alpha.,4a.beta.,4b.alpha.,7.alpha.,10a.alpha.)]-	42	316.24	001686-62-0	C:\Database\NIST08.L	149068
							4	1-Phenanthrenecarboxylic acid, 7-ethenyl-1,2,3,4,4a,4b,5,6,7,8,10,10a-dodecahydro-1,4a,7-trimethyl-, methyl ester, [1R-(1.alpha.,4a.beta.,4b.alpha.,7.alpha.,10a.alpha.)]-	42	316.24	001686-62-0	C:\Database\NIST08.L	149065
							5	(3E,5E,7E)-6-Methyl-8-(2,6,6-trimethyl-1-cyclohexenyl)-3,5,7-octatrien-2-one	42	258.198	017974-57-1	C:\Database\NIST08.L	104378
							6	Methyl abietate	30	316.24	000127-25-3	C:\Database\NIST08.L	148997
							7	Dihydro-isosteviol methyl ester	30	334.251	1000256-06-8	C:\Database\NIST08.L	161785
							8	Methyl dihydroisosteviol	25	334.251	202577-02-4	C:\Database\NIST08.L	161783
							9	Cholest-24-ene, (5.beta.)-	25	370.36	014949-23-6	C:\Database\NIST08.L	183046
							10	Pregnenolone	25	316.24	000145-13-1	C:\Database\NIST08.L	148993
							11	Ethanone, 1-(2-furyl)-, 4-(3-methylphenyl)thiosemicarbazone	15	273.094	324055-34-7	C:\Database\NIST08.L	115781
							12	4-Bromobutanoic acid, 2,7-dimethyloct-7-en-5-yn-4-yl ester	12	300.072	1000299-28-1	C:\Database\NIST08.L	136356
							13	Andrographolide	11	350.209	005508-58-7	C:\Database\NIST08.L	171614
							14	1-Phenanthrenecarboxylic acid, 1,2,3,4,4a,5,8,9,10,10a-decahydro-1,4a-dimethyl-7-(1-methylethyl)-, methyl ester, [1R-(1.alpha.,4a.beta.,10a.alpha.)]-	11	316.24	033892-22-7	C:\Database\NIST08.L	149053
							15	1,2-Dibenzofurandicarboxylic acid, 1,9b-dihydro-7-methoxy-4,9b-dimethyl-	10	316.095	023911-62-8	C:\Database\NIST08.L	148679
							16	1-Phenanthrenecarboxaldehyde, 7-ethenyl-1,2,3,4,4a,4b,5,6,7,9,10,10a-dodecahydro-1,4a,7-trimethyl-, [1R-(1.alpha.,4a.beta.,4b.alpha.,7.beta.,10a.alpha.)]-	10	286.23	000472-39-9	C:\Database\NIST08.L	126316
							17	1-Phenanthrenecarboxylic acid, 7-ethenyl-1,2,3,4,4a,5,6,7,8,9,10,10a-dodecahydro-1,4a,7-trimethyl-, methyl ester, [1R-(1.alpha.,4a.beta.,7.alpha.,10a.alpha.)]-	10	316.24	019907-21-2	C:\Database\NIST08.L	149060
							18	Cholest-14-ene, (5.alpha.)-	10	370.36	054725-04-1	C:\Database\NIST08.L	183052
							19	Bicyclo[3.1.1]hept-3-ene-spiro-2,4'-(1',3'-dioxane), 7,7-dimethyl-	10	194.131	1000149-76-2	C:\Database\NIST08.L	54681
							20	Pregnan-20-one, 3,11-dihydroxy-, (3.beta.,5.beta.,11.beta.)-	9	334.251	048200-75-5	C:\Database\NIST08.L	161816
12	37.018	5027	1982001	31831	133006	0.113	1	Methyl 2-hydroxy-heptadecanoate	60	300.266	1000336-20-1	C:\Database\NIST08.L	136870
							2	Cyclohexadecane, 1,2-diethyl-	56	280.313	1000155-85-3	C:\Database\NIST08.L	121350
							3	1-Eicosene	53	280.313	003452-07-1	C:\Database\NIST08.L	121340
							4	Pentadecyl trifluoroacetate	53	324.228	1000351-74-4	C:\Database\NIST08.L	154180
							5	Cycloeicosane	44	280.313	000296-56-0	C:\Database\NIST08.L	121341
							6	Cyclohexane, 1-(1,5-dimethylhexyl)-4-(4-methylpentyl)-	43	280.313	056009-20-2	C:\Database\NIST08.L	121354
							7	Octadecane, 1-(methylthio)-	35	300.285	040289-98-3	C:\Database\NIST08.L	136982
							8	Dichloroacetic acid, heptadecyl ester	25	366.209	1000282-98-2	C:\Database\NIST08.L	180446
							9	Pentafluoropropionic acid, tetradecyl ester	25	360.209	006222-06-6	C:\Database\NIST08.L	177148
							10	1-Octacosanol	25	410.449	1000351-79-2	C:\Database\NIST08.L	198675
							11	Trichloroacetic acid, hexadecyl ester	25	386.155	074339-54-1	C:\Database\NIST08.L	190022
							12	Pentafluoropropionic acid, heptadecyl ester	25	402.256	1000283-04-2	C:\Database\NIST08.L	196286
							13	2- Chloropropionic acid, octadecyl ester	25	360.28	088104-31-8	C:\Database\NIST08.L	177413
							14	Bamipine	25	280.194	004945-47-5	C:\Database\NIST08.L	121290
							15	17-Pentatriacontene	25	490.548	006971-40-0	C:\Database\NIST08.L	212521
							16	Bromoacetic acid, octadecyl ester	25	390.213	018992-03-5	C:\Database\NIST08.L	191773
							17	Heptacosyl acetate	25	438.444	1000351-78-2	C:\Database\NIST08.L	205278
							18	Tetradecyl trifluoroacetate	25	310.212	006222-02-2	C:\Database\NIST08.L	144022
							19	Behenic alcohol	25	326.355	000661-19-8	C:\Database\NIST08.L	156095
							20	Triacontyl acetate	25	480.491	041755-58-2	C:\Database\NIST08.L	211423
13	37.817	5142	29383380	65749	174271	0.575	1	13,17-Seco-5.alpha.-pregn-13(18)-en-20-one	83	302.261	031239-27-7	C:\Database\NIST08.L	138533
							2	Pregna-5,17(20)-dien-3-ol, (3.beta.,17E)-	49	300.245	001159-25-7	C:\Database\NIST08.L	137071
							3	Andrographolide	46	350.209	005508-58-7	C:\Database\NIST08.L	171614
							4	Androst-1-en-3-one, 4,4-dimethyl-, (5.alpha.)-	45	300.245	054550-04-8	C:\Database\NIST08.L	137072
							5	10-Undecyn-1-ol	45	168.151	002774-84-7	C:\Database\NIST08.L	35829
							6	3-Cyclohexylthiolane,S,S-dioxide	42	202.103	071053-08-2	C:\Database\NIST08.L	60323
							7	4-Hexadecen-6-yne, (E)-	42	220.219	074744-51-7	C:\Database\NIST08.L	74895
							8	4,8,13-Cyclotetradecatriene-1,3-diol, 1,5,9-trimethyl-12-(1-methylethyl)-	38	306.256	007220-78-2	C:\Database\NIST08.L	141493
							9	Pregnan-20-one, (5.alpha.)-	38	302.261	000848-62-4	C:\Database\NIST08.L	138522
							10	4,5-Nonadiene, 2-methyl-	38	138.141	055956-32-6	C:\Database\NIST08.L	16685
							11	Z,E-7,11-Hexadecadien-1-yl acetate	35	280.24	051607-94-4	C:\Database\NIST08.L	121236
							12	7-Oxabicyclo[4.1.0]heptane, 1-methyl-4-(2-methyloxiranyl)-	30	168.115	000096-08-2	C:\Database\NIST08.L	35739
							13	(9-Oxabicyclo[3.3.1]non-6-en-3-yl)methanol	20	154.099	1000191-02-8	C:\Database\NIST08.L	27216
							14	7-Oxabicyclo[4.1.0]heptane, 3-oxiranyl-	20	140.084	000106-87-6	C:\Database\NIST08.L	18260
							15	Caryophyllene oxide	18	220.183	001139-30-6	C:\Database\NIST08.L	74749
							16	3-Oxatricyclo[3.2.1.0(2,4)]octane, (1.alpha.,2.beta.,4.beta.,5.alpha.)-	18	110.073	003146-39-2	C:\Database\NIST08.L	5817
							17	3-Tetradecen-5-yne, (E)-	18	192.188	074744-44-8	C:\Database\NIST08.L	53211
							18	Methyl 7,10,13-hexadecatrienoate	15	264.209	1000336-38-7	C:\Database\NIST08.L	108841
							19	2,6-Dimethyl-1,3,6-heptatriene	15	122.11	000928-67-6	C:\Database\NIST08.L	9928
							20	Tricyclo[7.4.0.0(3,8)]tridec-12-en-2-one, 5,6-epoxy-4-methyl-1-(2-propynyl)-	15	256.146	1000157-14-6	C:\Database\NIST08.L	102816
14	38.373	5222	8499847	62059	175703	0.182	1	7-Pentadecyne	90	208.219	022089-89-0	C:\Database\NIST08.L	65701
							2	Bicyclo[3.1.1]heptane, 2,6,6-trimethyl-, [1R-(1.alpha.,2.alpha.,5.alpha.)]-	53	138.141	004863-59-6	C:\Database\NIST08.L	16808
							3	2(1H)-Naphthalenone, octahydro-4a-methyl-7-(1-methylethyl)-, (4a.alpha.,7.beta.,8a.beta.)-	45	208.183	054594-42-2	C:\Database\NIST08.L	65648
							4	2-Methyl-Z,Z-3,13-octadecadienol	40	280.277	1000130-90-5	C:\Database\NIST08.L	121320
							5	9,17-Octadecadienal, (Z)-	25	264.245	056554-35-9	C:\Database\NIST08.L	108922
							6	1,13-Tetradecadiene	25	194.203	021964-49-8	C:\Database\NIST08.L	54871
							7	11,13-Dimethyl-12-tetradecen-1-ol acetate	25	282.256	1000130-81-0	C:\Database\NIST08.L	122831
							8	6-Octenal, 3,7-dimethyl-, (R)-	25	154.136	002385-77-5	C:\Database\NIST08.L	26261
							9	9,12-Octadecadienoic acid (Z,Z)-	25	280.24	000060-33-3	C:\Database\NIST08.L	121227
							10	5-Undecyne	20	152.157	002294-72-6	C:\Database\NIST08.L	24961
							11	Acetic acid, 8-acetoxy-2,6-dioxa-adamantan-4-yl ester	18	256.095	1000193-78-4	C:\Database\NIST08.L	102071
							12	7-Octadecyne, 2-methyl-	18	264.282	035354-38-2	C:\Database\NIST08.L	108936
							13	Bicyclo[2.2.2]octane, 2-methyl-	15	124.125	000766-53-0	C:\Database\NIST08.L	10583
							14	2-Methylbicyclo[3.2.1]octane	15	124.125	1000215-28-0	C:\Database\NIST08.L	10560
							15	p-Menth-8(10)-en-9-ol, cis-	11	154.136	015714-13-3	C:\Database\NIST08.L	26249
							16	Diisopropylarsinacrylonitryl	11	213.05	077376-96-6	C:\Database\NIST08.L	69682
							17	1,12-Tridecadiene	11	180.188	021964-48-7	C:\Database\NIST08.L	44608
							18	4H-Pyran-4-one, 2,6-dimethyl-	11	124.052	001004-36-0	C:\Database\NIST08.L	10333
							19	Bicyclo[3.1.1]heptane, 2,6,6-trimethyl-, [1S-(1.alpha.,2.beta.,5.alpha.)]-	11	138.141	004755-33-3	C:\Database\NIST08.L	16806
							20	7-Heptadecyne, 17-chloro-	11	270.211	056554-75-7	C:\Database\NIST08.L	113646
15	38.776	5280	4606760	68447	185807	0.139	1	Tricyclo[4.3.1.1(3,8)]undecane, 1-chloro-	80	184.102	027011-46-7	C:\Database\NIST08.L	47232
							2	Methanesulfonic acid, 2,4,7,14-tetramethyl-6-oxo-4-vinyl-tricyclo[5.4.3.0(1,8)]tetradec-3-yl ester	45	382.218	1000194-83-1	C:\Database\NIST08.L	188347
							3	1,2-Benzenedicarboxylic acid, mono(2-ethylhexyl) ester	43	278.152	004376-20-9	C:\Database\NIST08.L	119596
							4	Benzamide, o-(2-hydroxy-2,2-diphenylethyl)-N-methyl-	42	331.157	002594-59-4	C:\Database\NIST08.L	159521
							5	1,2-Benzenedicarboxylic acid, diisooctyl ester	38	390.277	027554-26-3	C:\Database\NIST08.L	192054
							6	1,2-Benzenedicarboxylic acid, mono(2-ethylhexyl) ester	35	278.152	004376-20-9	C:\Database\NIST08.L	119597
							7	Di-n-octyl phthalate	35	390.277	000117-84-0	C:\Database\NIST08.L	191999
							8	Adamantane, 1-isothiocyanato-3-methyl-	30	207.108	136860-48-5	C:\Database\NIST08.L	64757
							9	Benzo[d]1,3-dioxolane-5-carboxamide, N-hydroxy-N-(2-hydroxypropyl)-	30	239.079	299918-45-9	C:\Database\NIST08.L	89082
							10	3-(3,6-Dimethyl-3,6-dihydro-2H-pyran-2-yl)-3-hydroxy-3H-isobenzofuran-1-one	30	260.105	1000194-13-6	C:\Database\NIST08.L	105692
							11	Benzothiazole, 2-methyl-	30	149.03	000120-75-2	C:\Database\NIST08.L	23183
							12	9-(2',2'-Dimethylpropanoilhydrazono)-3,6-dichloro-2,7-bis-[2-(diethylamino)-ethoxy]fluorene	27	576.263	1000111-04-6	C:\Database\NIST08.L	217184
							13	Phthalic acid, 5-methoxy-3-methylpentyl propyl ester	27	322.178	1000314-88-4	C:\Database\NIST08.L	152932
							14	1,4-Benzodioxin-6-acetic acid, 2,3-dihydro-, methyl ester	27	208.074	1000351-72-4	C:\Database\NIST08.L	65158
							15	Benzene, 1-isothiocyanato-2-methyl-	27	149.03	000614-69-7	C:\Database\NIST08.L	23199
							16	Phthalic acid, di-(1-hexen-5-yl) ester	27	330.183	1000160-80-2	C:\Database\NIST08.L	158721
							17	Silane, 1,3-heptadiynyltrimethyl-	27	164.102	019024-47-6	C:\Database\NIST08.L	32900
							18	Benzene, 1-isothiocyanato-2-methyl-	27	149.03	000614-69-7	C:\Database\NIST08.L	23203
							19	Phthalic acid, 2,7-dimethyloct-7-en-5-yn-4-yl isobutyl ester	27	356.199	1000315-49-7	C:\Database\NIST08.L	175216
							20	Phthalic acid, 6-ethyloct-3-yl 2-ethylhexyl ester	22	418.308	1000315-53-8	C:\Database\NIST08.L	200909
16	39.582	5396	834830304	15147337	15266025	0.175	1	1,2-Benzenedicarboxylic acid, mono(2-ethylhexyl) ester	91	278.152	004376-20-9	C:\Database\NIST08.L	119596
							2	1,2-Benzenedicarboxylic acid, diisooctyl ester	90	390.277	027554-26-3	C:\Database\NIST08.L	192055
							3	Phthalic acid, 6-ethyloct-3-yl 2-ethylhexyl ester	78	418.308	1000315-53-8	C:\Database\NIST08.L	200909
							4	1,2-Benzenedicarboxylic acid, diisooctyl ester	76	390.277	027554-26-3	C:\Database\NIST08.L	192052
							5	Di-n-octyl phthalate	68	390.277	000117-84-0	C:\Database\NIST08.L	192000
							6	Bis(2-ethylhexyl) phthalate	59	390.277	000117-81-7	C:\Database\NIST08.L	192004
							7	Phthalic acid, hexyl 2-methylbutyl ester	59	320.199	1000322-81-4	C:\Database\NIST08.L	151708
							8	Phthalic acid, neopentyl 2-pentyl ester	59	306.183	1000315-54-0	C:\Database\NIST08.L	141222
							9	Phthalic acid, cyclohexyl neopentyl ester	58	318.183	1000315-54-2	C:\Database\NIST08.L	150257
							10	1,2-Benzenedicarboxylic acid, diheptyl ester	53	362.246	003648-21-3	C:\Database\NIST08.L	178635
							11	1,2-Benzenedicarboxylic acid, dicyclohexyl ester	53	330.183	000084-61-7	C:\Database\NIST08.L	158738
							12	Phthalic acid, 2-methylbutyl pentyl ester	50	306.183	1000322-81-2	C:\Database\NIST08.L	141234
							13	Di-n-octyl phthalate	50	390.277	000117-84-0	C:\Database\NIST08.L	191999
							14	Phthalic acid, hex-2-yn-4-yl isobutyl ester	47	302.152	1000315-19-9	C:\Database\NIST08.L	138292
							15	Phthalic acid, heptyl 4-methoxyphenyl ester	47	370.178	1000309-10-4	C:\Database\NIST08.L	182778
							16	Bis(2-ethylhexyl) phthalate	47	390.277	000117-81-7	C:\Database\NIST08.L	192003
							17	1,2-Benzenedicarboxylic acid, bis(2-methylpropyl) ester	47	278.152	000084-69-5	C:\Database\NIST08.L	119602
							18	Phthalic acid, isobutyl 2-isopropoxyphenyl ester	47	356.162	1000309-83-0	C:\Database\NIST08.L	175066
							19	Phthalic acid, cyclohexylmethyl propyl ester	47	304.167	1000309-08-7	C:\Database\NIST08.L	139757
							20	Phthalic acid, hexyl isoporpyl ester	47	292.167	1000315-00-0	C:\Database\NIST08.L	130513
17	41.388	5656	8783406	33569	164605	0.341	1	4H-Pyran-3-carboxylic acid, 6-amino-5-cyano-2-methyl-4-(4-pyridyl)-, ethyl ester	25	285.111	227177-00-6	C:\Database\NIST08.L	125048
							2	2-Bromo-4,5-dimethoxycinnamic acid	25	285.984	051314-72-8	C:\Database\NIST08.L	125447
							3	2,3,4-Trimethoxyphenylacetonitrile	25	207.09	068913-85-9	C:\Database\NIST08.L	64550
							4	4H-Pyran-3-carboxylic acid, 2-amino-5-cyano-6-ethyl-4-(3-pyridinyl)-, methyl ester	25	285.111	1000350-12-2	C:\Database\NIST08.L	125049
							5	1H-Indene, 5-butyl-6-hexyloctahydro-	18	264.282	055044-36-5	C:\Database\NIST08.L	108941
							6	4-Quinolinecarboxylic acid, 2-chloro-	15	207.009	005467-57-2	C:\Database\NIST08.L	64470
							7	1H-Indene, 2-butyl-5-hexyloctahydro-	15	264.282	055044-33-2	C:\Database\NIST08.L	108944
							8	1H-Indene, 2-butyl-5-hexyloctahydro-	15	264.282	055044-33-2	C:\Database\NIST08.L	108942
							9	1-Naphthalenepropanol, .alpha.-ethyldecahydro-5-(hydroxymethyl)-.alpha.,5,8a-trimethyl-2-methylene-, [1S-[1.alpha.(S*),4a.beta.,5.alpha.,8a.alpha.]]-	15	308.272	072401-52-6	C:\Database\NIST08.L	142901
							10	Benzamide, 4-fluoro-N-(5-methyl-2H-[1,2,4]thiadiazolo[2,3-a]pyridin-2-ylidene)-	15	287.053	1000350-88-6	C:\Database\NIST08.L	126505
							11	1-Naphthalenepropanol, .alpha.-ethenyldecahydro-5-(hydroxymethyl)-.alpha.,2,5,5,8a-pentamethyl-	15	308.272	1000143-81-8	C:\Database\NIST08.L	142898
							12	7-Chloro-2-cyclohexyl-4[3H]quinazolinone	15	262.087	1000252-25-1	C:\Database\NIST08.L	107010
							13	Benzo[h]quinoline, 2,4-dimethyl-	11	207.105	000605-67-4	C:\Database\NIST08.L	64841
							14	Quinoline, 2-chloro-6-methoxy-4-methyl-	11	207.045	006340-55-2	C:\Database\NIST08.L	64525
							15	Benzo[h]quinoline, 2,4-dimethyl-	11	207.105	000605-67-4	C:\Database\NIST08.L	64840
							16	1H-Isoindole-1,3(2H)-dione, 2-butyl-4,5,6,7-tetrahydro-	11	207.126	054934-85-9	C:\Database\NIST08.L	64737
							17	Benzene, 2-[(tert-butyldimethylsilyl)oxy]-1-isopropyl-4-methyl-	11	264.191	330455-64-6	C:\Database\NIST08.L	108781
							18	6-Cholro-2-cyclohexyl-4[3H]quinazolinone	11	262.087	259110-64-0	C:\Database\NIST08.L	107009
							19	1H-Indole, 1-methyl-2-phenyl-	11	207.105	003558-24-5	C:\Database\NIST08.L	64836
							20	4-Bromo-3-chloroaniline	11	204.929	021402-26-6	C:\Database\NIST08.L	63257
18	41.708	5702	6289116	45897	179110	0.185	1	7-Pentadecyne	46	208.219	022089-89-0	C:\Database\NIST08.L	65701
							2	2-Methyl-Z,Z-3,13-octadecadienol	44	280.277	1000130-90-5	C:\Database\NIST08.L	121320
							3	Androst-5-en-3-ol, 4,4-dimethyl-, (3.beta.)-	25	302.261	007673-17-8	C:\Database\NIST08.L	138536
							4	cis-4-Ethoxy-b-methyl-b-nitrostyrene	20	207.09	1000120-36-6	C:\Database\NIST08.L	64555
							5	Picrotoxin	20	602.2	000124-87-8	C:\Database\NIST08.L	217931
							6	Phenylpropanamide	20	149.084	000102-93-2	C:\Database\NIST08.L	23210
							7	Cyclopropane carboxamide, 2-cyclopropyl-2-methyl-N-(1-cyclopropylethyl)-	20	207.162	331416-19-4	C:\Database\NIST08.L	64796
							8	p-Menth-8(10)-en-9-ol, cis-	18	154.136	015714-13-3	C:\Database\NIST08.L	26249
							9	10-Methyl-E-11-tridece-1-ol acetate	18	254.225	1000130-97-3	C:\Database\NIST08.L	101003
							10	1H-Indene, 2-butyl-5-hexyloctahydro-	15	264.282	055044-33-2	C:\Database\NIST08.L	108942
							11	Cyclohexane, 1-(1,5-dimethylhexyl)-4-(4-methylpentyl)-	11	280.313	056009-20-2	C:\Database\NIST08.L	121354
							12	Phenylpropanamide	11	149.084	000102-93-2	C:\Database\NIST08.L	23209
							13	16-Nitrobicyclo[10.4.0]hexadecan-1-ol-13-one	11	297.194	079880-69-6	C:\Database\NIST08.L	134200
							14	1H-Indene, 2-butyl-5-hexyloctahydro-	11	264.282	055044-33-2	C:\Database\NIST08.L	108944
							15	Benzoisothiazole, 3-(3,5-dimethyl-1-pyrazolyl-, 1,1-dioxide	11	261.057	005283-69-2	C:\Database\NIST08.L	106124
							16	Hexahydropyridine, 1-methyl-4-[4,5-dihydroxyphenyl]-	11	207.126	094427-47-1	C:\Database\NIST08.L	64729
							17	Cyclododecanone, 2-(6-chloro-1-oxohexyl)-	11	314.201	1000115-85-4	C:\Database\NIST08.L	147204
							18	2(1H)-Naphthalenone, octahydro-4a-methyl-7-(1-methylethyl)-, (4a.alpha.,7.beta.,8a.beta.)-	11	208.183	054594-42-2	C:\Database\NIST08.L	65648
							19	Ethanone, 2-(2-benzothiazolylthio)-1-(3,5-dimethylpyrazolyl)-	11	303.05	155670-84-1	C:\Database\NIST08.L	138751
							20	Oleyl alcohol, trifluoroacetate	11	364.259	1000352-68-4	C:\Database\NIST08.L	179539
19	42.465	5811	309658588	5399474	5537864	0.091	1	Terephthalic acid, di(4-octyl) ester	87	390.277	1000323-74-2	C:\Database\NIST08.L	192016
							2	Terephthalic acid, 2-ethylhexyl octyl ester	68	390.277	1000324-00-5	C:\Database\NIST08.L	192045
							3	Isophthalic acid, di(4-octyl) ester	64	390.277	1000344-04-3	C:\Database\NIST08.L	192014
							4	Terephthalic acid, 4-octyl octyl ester	50	390.277	1000323-73-7	C:\Database\NIST08.L	192026
							5	Terephthalic acid, di(2-ethylhexyl) ester	49	390.277	1000324-01-0	C:\Database\NIST08.L	192034
							6	1,2-Benzenedicarboxylic acid, diisooctyl ester	30	390.277	027554-26-3	C:\Database\NIST08.L	192052
							7	Terephthalic acid, 4-cyanophenyl octyl ester	22	379.178	1000323-66-6	C:\Database\NIST08.L	187198
							8	Terephthalic acid, octyl 2-pentyl ester	22	348.23	1000323-55-2	C:\Database\NIST08.L	170592
							9	Terephthalic acid, 3,5-difluorophenyl octyl ester	22	390.164	1000324-05-2	C:\Database\NIST08.L	191897
							10	4-Methoxyanthranilic acid	14	167.058	004294-95-5	C:\Database\NIST08.L	35345
							11	1,2-Benzenedicarboxylic acid, mono(2-ethylhexyl) ester	14	278.152	004376-20-9	C:\Database\NIST08.L	119597
							12	1,2-Benzenedicarboxylic acid, diisooctyl ester	11	390.277	027554-26-3	C:\Database\NIST08.L	192054
							13	2-Methoxyethylsemithiocarbazide	10	149.062	006926-54-1	C:\Database\NIST08.L	23042
							14	Terephthalic acid, 4-bromophenyl octyl ester	10	432.094	1000323-68-4	C:\Database\NIST08.L	203984
							15	1,2-Benzenedicarboxylic acid, mono(2-ethylhexyl) ester	10	278.152	004376-20-9	C:\Database\NIST08.L	119596
							16	Phthalic acid, ethyl pentadecyl ester	10	404.293	1000308-93-3	C:\Database\NIST08.L	197093
							17	Phthalic acid, 3,5-difluorophenyl 6-ethyloct-3-yl ester	10	418.196	1000315-53-1	C:\Database\NIST08.L	200798
							18	Phthalic acid, ethyl pentyl ester	10	264.136	1000308-93-6	C:\Database\NIST08.L	108563
							19	Phthalic acid, cycloheptyl isobutyl ester	10	318.183	1000322-82-8	C:\Database\NIST08.L	150258
							20	2-Undecene, 3-methyl-, (Z)-	10	168.188	057024-90-5	C:\Database\NIST08.L	36034
20	43.633	5979	55702852	101276	247599	0.677	1	Heptasiloxane, 1,1,3,3,5,5,7,7,9,9,11,11,13,13-tetradecamethyl-	30	504.152	019095-23-9	C:\Database\NIST08.L	213584
							2	Thieno[2,3-c]furan-3-carbonitrile, 2-amino-4,6-dihydro-4,4,6,6-tetramethyl-	25	222.083	1000337-96-8	C:\Database\NIST08.L	75896
							3	1,2-Benzisothiazol-3-amine tms	25	222.065	1000332-66-2	C:\Database\NIST08.L	75720
							4	Carbonic acid, monoamide, N-(2-ethylphenyl)-, propyl ester	18	207.126	1000340-19-1	C:\Database\NIST08.L	64745
							5	Acetic acid, [4-(1,1-dimethylethyl)phenoxy]-, methyl ester	18	222.126	088530-52-3	C:\Database\NIST08.L	76174
							6	2-(2,6,6-Trimethylcyclohex-1-enyl)cyclopropanecarboxylic acid, methyl ester	18	222.162	1000185-64-1	C:\Database\NIST08.L	76360
							7	Benzo[h]quinoline, 2,4-dimethyl-	15	207.105	000605-67-4	C:\Database\NIST08.L	64841
							8	Ethofumesate	15	286.087	026225-79-6	C:\Database\NIST08.L	125569
							9	cis-4-Ethoxy-b-methyl-b-nitrostyrene	15	207.09	1000120-36-6	C:\Database\NIST08.L	64555
							10	Acridine-9-carbaldehyde	15	207.068	1000318-45-4	C:\Database\NIST08.L	64815
							11	1H-Indole, 1-methyl-2-phenyl-	15	207.105	003558-24-5	C:\Database\NIST08.L	64836
							12	Hexahydropyridine, 1-methyl-4-[4,5-dihydroxyphenyl]-	15	207.126	094427-47-1	C:\Database\NIST08.L	64729
							13	2-Ethylacridine	11	207.105	055751-83-2	C:\Database\NIST08.L	64819
							14	Adamantane-1-(3,3-dichloropropyn-1-yl)	11	242.063	139185-48-1	C:\Database\NIST08.L	91439
							15	2-Butenenitrile, 2-chloro-3-(4-methoxyphenyl)-	11	207.045	1000305-66-7	C:\Database\NIST08.L	64528
							16	2,3,4-Trimethoxyphenylacetonitrile	11	207.09	068913-85-9	C:\Database\NIST08.L	64550
							17	N-(3-Chlorophenyl)maleimide	11	207.009	1000341-21-1	C:\Database\NIST08.L	64464
							18	Benzo[h]quinoline, 2,4-dimethyl-	11	207.105	000605-67-4	C:\Database\NIST08.L	64840
							19	6-Methyl-5-[1-piperidinyl]-2,4-pyrimidinediamine	11	207.148	164589-37-1	C:\Database\NIST08.L	64462
							20	Pyrido[2,3-d]pyrimidine, 4-phenyl-	11	207.08	028732-75-4	C:\Database\NIST08.L	64802
21	46.371	6373	41310686	44199	209225	1.138	1	Hexahydropyridine, 1-methyl-4-[4,5-dihydroxyphenyl]-	30	207.126	094427-47-1	C:\Database\NIST08.L	64729
							2	1H-Indene, 2-butyl-5-hexyloctahydro-	25	264.282	055044-33-2	C:\Database\NIST08.L	108944
							3	17-Pentatriacontene	25	490.548	006971-40-0	C:\Database\NIST08.L	212521
							4	Hexadecenoic acid, Z-11-	25	254.225	002416-20-8	C:\Database\NIST08.L	100954
							5	7-Chloroquinoline-2,4-dicarboxylic acid	25	250.999	1000254-68-4	C:\Database\NIST08.L	98293
							6	Methyl 2-hydroxy-heptadecanoate	25	300.266	1000336-20-1	C:\Database\NIST08.L	136870
							7	Octadecane, 1-(ethenyloxy)-	25	296.308	000930-02-9	C:\Database\NIST08.L	133813
							8	10-Methyl-E-11-tridece-1-ol acetate	25	254.225	1000130-97-3	C:\Database\NIST08.L	101003
							9	Methyl 2-hydroxy-16-methyl-heptadecanoate	25	314.282	1000336-40-8	C:\Database\NIST08.L	147384
							10	1H-Indene, 5-butyl-6-hexyloctahydro-	18	264.282	055044-36-5	C:\Database\NIST08.L	108941
							11	Cyclohexane, (2-decyldodecyl)-	15	392.438	006704-00-3	C:\Database\NIST08.L	192854
							12	11-Octadecenoic acid, methyl ester	15	296.272	052380-33-3	C:\Database\NIST08.L	133708
							13	8-Octadecenoic acid, methyl ester, (E)-	15	296.272	026528-50-7	C:\Database\NIST08.L	133719
							14	Octadec-9-enoic acid	15	282.256	1000190-13-7	C:\Database\NIST08.L	122782
							15	6-Octadecenoic acid, (Z)-	15	282.256	000593-39-5	C:\Database\NIST08.L	122790
							16	Hexadecanoic acid, 2-hydroxy-, methyl ester	15	286.251	016742-51-1	C:\Database\NIST08.L	126106
							17	2,3-Dihydroxypropyl elaidate	11	356.293	002716-53-2	C:\Database\NIST08.L	175099
							18	3-Dodecene, 1-(benzyloxy)-4-methyl	11	288.245	1000196-92-3	C:\Database\NIST08.L	127749
							19	trans-13-Octadecenoic acid, methyl ester	11	296.272	1000333-61-3	C:\Database\NIST08.L	133727
							20	14-Octadecenoic acid, methyl ester	11	296.272	056554-48-4	C:\Database\NIST08.L	133704
22	47.1	6478	88700487	210989	380985	0.543	1	Cyclopropane carboxamide, 2-cyclopropyl-2-methyl-N-(1-cyclopropylethyl)-	43	207.162	331416-19-4	C:\Database\NIST08.L	64796
							2	3-Nonen-1-ol, (E)-	42	142.136	010339-61-4	C:\Database\NIST08.L	19692
							3	Bicyclo[4.1.0]heptane-7-carbohydrazide, N2-[1-(1,3-dioxoindan-2-yl)ethylideno]-	38	324.147	322729-72-6	C:\Database\NIST08.L	154337
							4	3-Cyclohexene-1-carboxaldehyde, 1-methyl-	30	124.089	000931-96-4	C:\Database\NIST08.L	10464
							5	3,7,11,15-Tetramethyl-2-hexadecen-1-ol	30	296.308	102608-53-7	C:\Database\NIST08.L	133816
							6	Cyclopentane, 1,1,3-trimethyl-	30	112.125	004516-69-2	C:\Database\NIST08.L	6723
							7	Cyclopentane, 1,1,3-trimethyl-	25	112.125	004516-69-2	C:\Database\NIST08.L	6728
							8	Oxirane, hexadecyl-	25	268.277	007390-81-0	C:\Database\NIST08.L	112026
							9	Bicyclo[3.1.1]heptane, 2,6,6-trimethyl-, [1R-(1.alpha.,2.alpha.,5.alpha.)]-	18	138.141	004863-59-6	C:\Database\NIST08.L	16808
							10	(3,5-Difuran-2-yl-4,5-dihydropyrazol-1-yl)furan-2-ylmethanone	15	296.08	1000322-07-8	C:\Database\NIST08.L	133312
							11	Pyridine-3-carboxamide, oxime, N-(2-trifluoromethylphenyl)-	15	281.078	288246-53-7	C:\Database\NIST08.L	121557
							12	Norketone	15	236.141	023983-84-8	C:\Database\NIST08.L	86902
							13	Cyclopentane, (2-methylpropyl)-	15	126.141	003788-32-7	C:\Database\NIST08.L	11483
							14	Octadecanal	15	268.277	000638-66-4	C:\Database\NIST08.L	112013
							15	5-t-Butyl-cycloheptene	11	152.157	1000189-30-7	C:\Database\NIST08.L	24990
							16	Benzoic acid, heptyl ester	11	220.146	007155-12-6	C:\Database\NIST08.L	74546
							17	2-Bromo-6-methyl-6,7-dihydro-9H-5-oxa-9-azabenzocyclohepten-8-one	11	254.989	1000210-06-4	C:\Database\NIST08.L	101319
							18	Bicyclo[3.1.1]heptane, 2,6,6-trimethyl-, [1R-(1.alpha.,2.beta.,5.alpha.)]-	11	138.141	004795-86-2	C:\Database\NIST08.L	16805
							19	2-Furanacetaldehyde, .alpha.-isopropyl-	11	152.084	031681-30-8	C:\Database\NIST08.L	25607
							20	(2-Nonyloxy-benzyl)-phenyl-amine	11	325.241	1000278-14-7	C:\Database\NIST08.L	155167
23	49.143	6772	6020602	14650	198598	0.538	1	Octasiloxane, 1,1,3,3,5,5,7,7,9,9,11,11,13,13,15,15-hexadecamethyl-	68	578.171	019095-24-0	C:\Database\NIST08.L	217228
							2	Silicic acid, diethyl bis(trimethylsilyl) ester	49	296.13	003555-45-1	C:\Database\NIST08.L	132967
							3	Benzene, 2-[(tert-butyldimethylsilyl)oxy]-1-isopropyl-4-methyl-	41	264.191	330455-64-6	C:\Database\NIST08.L	108781
							4	1H-Indole, 2-methyl-3-phenyl-	38	207.105	004757-69-1	C:\Database\NIST08.L	64834
							5	2-(Acetoxymethyl)-3-(methoxycarbonyl)biphenylene	38	282.089	093103-70-9	C:\Database\NIST08.L	122638
							6	1,4-Benzenediol, 2,6-bis(1,1-dimethylethyl)-	38	222.162	002444-28-2	C:\Database\NIST08.L	76307
							7	4-Cyclohexene-1,2-dicarboximide, N-butyl-, cis-	38	207.126	028916-00-9	C:\Database\NIST08.L	64716
							8	Dodecahydropyrido[1,2-b]isoquinolin-6-one	38	207.162	108873-36-5	C:\Database\NIST08.L	64775
							9	Pyrido[2,3-d]pyrimidine, 4-phenyl-	38	207.08	028732-75-4	C:\Database\NIST08.L	64802
							10	Pyrazolo[5,1-c][1,2,4]triazine-3,8-dicarboxylic acid, 4-amino-, diethyl ester	38	279.097	1000302-77-3	C:\Database\NIST08.L	120024
							11	Anthracene, 9-ethyl-9,10-dihydro-10-t-butyl-	38	264.188	1000154-57-7	C:\Database\NIST08.L	108946
							12	Benzo[h]quinoline, 2,4-dimethyl-	30	207.105	000605-67-4	C:\Database\NIST08.L	64840
							13	Acetamide, 2-chloro-N-[(5-chloro-8-hydroxy-7-quinolinyl)methyl]-	30	284.012	1000319-73-0	C:\Database\NIST08.L	123781
							14	1H-Pyrazole-1-acetamide, 4-iodo-N-[3-(trifluoromethyl)phenyl]-	30	394.974	1000318-96-7	C:\Database\NIST08.L	193597
							15	4-Quinolinecarboxylic acid, 2-chloro-	30	207.009	005467-57-2	C:\Database\NIST08.L	64470
							16	2-Methyl-7-phenylindole	30	207.105	001140-08-5	C:\Database\NIST08.L	64822
							17	2-Ethylacridine	30	207.105	055751-83-2	C:\Database\NIST08.L	64819
							18	Hexahydropyridine, 1-methyl-4-[4,5-dihydroxyphenyl]-	30	207.126	094427-47-1	C:\Database\NIST08.L	64729
							19	Thieno[2,3-c]furan-3-carbonitrile, 2-amino-4,6-dihydro-4,4,6,6-tetramethyl-	25	222.083	1000337-96-8	C:\Database\NIST08.L	75896
							20	4-Bromo-3-chloroaniline	25	204.929	021402-26-6	C:\Database\NIST08.L	63257
